# Supplementary material for: Real-Time Stress Experiences and Physiological and Psychological Responses Among LGBTQ+ Young Adults: Findings from the Stress and Heart Pilot Study
Source: Sensors (Basel). 2026 Jun 18;26(12):3872. doi: 10.3390/s26123872 (PMC13306472; doi:10.3390/s26123872)
Supplement: Supplementary file 1 [file sensors-26-03872-s001.zip]

Archive with 1 entries (1 files):
- sensors-4284244-supplementary.pdf
